# Supplementary material for: A Miniaturised Protocol for Feeding Measurements in Daphnids
Source: Methods Protoc. 2026 Jul 1;9(4):102. doi: 10.3390/mps9040102 (PMC13398296; doi:10.3390/mps9040102)
Supplement: Supplementary file 1 [file mps-09-00102-s001.zip]

Archive with 1 entries (1 files):
- Supplementary data of all results.xlsx
