# Supplementary material for: A Miniaturised Protocol for Feeding Measurements in Daphnids
Source: Methods Protoc. 2026 Jul 1;9(4):102. doi: 10.3390/mps9040102 (PMC13398296; doi:10.3390/mps9040102)
Supplement: Supplementary file 1 [file mps-09-00102-s001.zip › Supplementary data of all results.xlsx]

## Sheet: Zinc sulphate 
3.3 Algae concentration to fluorescence				Algae cells per ml measured with CASY counter	Volume of assay (ml)	Algae in volume of assay	Algae fluorescence measured in 200 μl
				123475	0.3	37042.5	163486
				234975	0.3	70492.5	327913
				348420	0.3	104526	456068
				466900	0.3	140070	587437
				576112	0.3	172834	791902
				679625	0.3	203888	875766
				791920	0.3	237576	1028918
				902800	0.3	270840	1168920
				993175	0.3	297952	1311866
				1.13306e+06	0.3	339919	1.42182e+06
				Slope	4.3164
3.4 Incubation for feeding				Algae fluorescence in 200 μl	Average	SD	%CoV		Algae cells per ml
	Wells with algae without daphnids		1	413261	448050	73616.1	16.4303		103802
			2	387692
			3	375234
			4	446015
			5	497785
			6	568314
				Algae fluorescence in 200 μl	Net fluorescence	Average	SD	%CoV	% fluorescence of algae consumed	Average	SD	%CoV	algae cells consumed	Average	SD	%CoV	% change in feeding over control	Average	SD	%CoV	% inhibition in feeding
	Wells with algae and daphnids	Control (unexposed animals)	1	55359	392691	383835	17923	4.66946	87.6445	85.6679	4.00022	4.66946	90976.5	88924.8	4152.31	4.66946	102.307	100	4.66946	4.66946	0		0	88924.8	4152.31
			2	81636	366414				81.7797				84888.8				95.4613						0.0625	81427.9	9503.17
			3	38998	409052				91.2961				94767				106.57						0.125	74913.6	14222.5
			4	75563	372487				83.1351				86295.8				97.0435						0.25	40223.6	19427.2
			5	51942	396108				88.4071				91768.2				103.197
			6	81792	366258				81.7449				84852.7				95.4207
		Zn 0.0625 mg/l	1	87971	360079	351475	41019.5	11.6707	80.3658	78.4455	9.15511	11.6707	83421.2	81427.9	9503.17	11.6707	93.8109	91.5693	10.6867	11.6707	8.43066
			2	98676	349374				77.9766				80941.1				91.0219
			3	151377	296673				66.2143				68731.6				77.2918
			4	65777	382273				85.3193				88563				99.5931
			5	41837	406213				90.6624				94109.2				105.83
			6	133811	314239				70.1348				72801.2				81.8683
		Zn 0.125 mg/l	1	213642	234408	323357	61389.9	18.9852	52.3174	72.1698	13.7016	18.9852	54306.4	74913.6	14222.5	18.9852	61.07	84.2437	15.9938	18.9852	15.7563
			2	93589	354461				79.1119				82119.6				92.3472
			3	80127	367923				82.1165				85238.4				95.8545
			4	172607	275443				61.476				63813.2				71.7608
			5	137744	310306				69.257				71890				80.8436
			6	50450	397600				88.7401				92113.8				103.586
		Zn 0.25 mg/l	1	322804	125246	173621	83855.4	48.2979	27.9536	38.7504	18.7156	48.2979	29016.3	40223.6	19427.2	48.2979	32.6302	45.2333	21.8467	48.2979	54.7667
			2	356281	91769.2				20.4819				21260.6				23.9085
			3	167354	280696				62.6484				65030.2				73.1294
			4	331395	116655				26.0362				27026				30.392
			5	170342	277708				61.9815				64337.9				72.3509
			6	298397	149653				33.401				34670.8				38.9889

## Sheet: Cadmium chloride 
3.3 Algae concentration to fluorescence				Algae cells per ml measured with CASY counter	Volume of assay (ml)	Algae in volume of assay	Algae fluorescence measured in 200 μl
				123475	0.3	37042.5	163486
				234975	0.3	70492.5	327913
				348420	0.3	104526	456068
				466900	0.3	140070	587437
				576112	0.3	172834	791902
				679625	0.3	203888	875766
				791920	0.3	237576	1028918
				902800	0.3	270840	1168920
				993175	0.3	297952	1311866
				1.13306e+06	0.3	339919	1.42182e+06
				Slope	4.3164
3.4 Incubation for feeding				Algae fluorescence in 200 μl	Average	SD	%CoV		Algae cells per ml
	Wells with algae without daphnids		1	413261	448050	73616.1	16.4303		103802
			2	387692
			3	375234
			4	446015
			5	497785
			6	568314
				Algae fluorescence in 200 μl	Net fluorescence	Average	SD	%CoV	% fluorescence of algae consumed	Average	SD	%CoV	algae cells consumed	Average	SD	%CoV	% change in feeding over control	Average	SD	%CoV	% inhibition in feeding
	Wells with algae and daphnids	Control (unexposed animals)	1	55359	392691	383835	17923	4.66946	87.6445	85.6679	4.00022	4.66946	90976.5	88924.8	4152.31	4.66946	102.307	100	4.66946	4.66946	0		0	88924.8	4152.31
			2	81636	366414				81.7797				84888.8				95.4613						0.125	62295.7	12056.8
			3	38998	409052				91.2961				94767				106.57						0.25	23328.3	10063.8
			4	75563	372487				83.1351				86295.8				97.0435						0.5	12293.8	2783.77
			5	51942	396108				88.4071				91768.2				103.197
			6	81792	366258				81.7449				84852.7				95.4207
		Cd 0.125 mg/l	1	160128	287922	268893	52042.1	19.3542	64.2611	60.014	11.6152	19.3542	66704.2	62295.7	12056.8	19.3542	75.0119	70.0543	13.5584	19.3542	29.9457
			2	153542	294508				65.7311				68230				76.7278
			3	119170	328880				73.4025				76193.2				85.6827
			4	269826	178224				39.7777				41290				46.4325
			5	203558	244492				54.568				56642.6				63.6972
			6	168719	279331				62.3437				64713.9				72.7737
		Cd 0.25 mg/l	1	377349	70701.2	100694	43439.5	43.1399	15.7797	22.4739	9.69522	43.1399	16379.7	23328.3	10063.8	43.1399	18.4197	26.2337	11.3172	43.1399	73.7663
			2	374592	73458.2				16.3951				17018.4				19.1379
			3	330112	117938				26.3225				27323.3				30.7263
			4	269947	178103				39.7507				41262				46.401
			5	346020	102030				22.772				23637.8				26.5818
			6	386115	61935.2				13.8233				14348.8				16.1359
		Cd 0.5 mg/l	1	534410	-86359.8	6997.33	57269.5	818.447		11.8436	2.68181	22.6436		12293.8	2783.77	22.6436		13.825	3.13047	22.6436	86.175
			2	460136	-12085.8
			3	381276	66774.2				14.9033				15469.9				17.3966
			4	466816	-18765.8
			5	403691	44359.2				9.90049				10276.9				11.5568
			6	399988	48062.2				10.727				11134.8				12.5216

## Sheet: Smoked filter leachate 
3.3 Algae concentration to fluorescence				Algae cells per ml measured with CASY counter	Volume of assay (ml)	Algae in volume of assay	Algae fluorescence measured in 200 μl
				123475	0.3	37042.5	163486
				234975	0.3	70492.5	327913
				348420	0.3	104526	456068
				466900	0.3	140070	587437
				576112	0.3	172834	791902
				679625	0.3	203888	875766
				791920	0.3	237576	1028918
				902800	0.3	270840	1168920
				993175	0.3	297952	1311866
				1.13306e+06	0.3	339919	1.42182e+06
				Slope	4.3164
3.4 Incubation for feeding				Algae fluorescence in 200 μl	Average	SD	%CoV		Algae cells per ml
	Wells with algae without daphnids		1	450032	532981	62235.7	11.6769		123478
			2	451853
			3	471792
			4	496346
			5	503454
			6	508865
			7	515457
			8	519546
			9	531010
			10	549951
			11	581678
			12	610402
			13	628116
			14	643232
				Algae fluorescence in 200 μl	Net fluorescence	Average	SD	%CoV	% fluorescence of algae consumed	Average	SD	%CoV	algae cells consumed	Average	SD	%CoV	% change in feeding over control	Average	SD	%CoV	% inhibition in feeding
	Wells with algae and daphnids	Control (unexposed animals)	1	171614	361367	466786	35203.4	7.54165	67.8011	87.5803	6.605	7.54165	83719.5	108142	8155.73	7.54165	77.416	100	7.54165	7.54165	0		0	108142	8155.73
			2	108844	424137				79.5783				98261.7				90.8632						2.5	92620	5939.5
			3	89941	443040				83.1249				102641				94.9128						5	102163	8555.99
			4	78821	454160				85.2113				105217				97.2951						10	89865.7	7619.06
			5	77476	455505				85.4636				105529				97.5832						15	35655.5	24135.8
			6	74212	458769				86.0761				106285				98.2825						20	28029.6	15080.6
			7	67073	465908				87.4155				107939				99.8119						25	11536.6	8476.8
			8	66231	466750				87.5735				108134				99.9922
			9	60950	472031				88.5643				109358				101.124
			10	60880	472101				88.5775				109374				101.139
			11	54516	478465				89.7715				110848				102.502
			12	44095	488886				91.7267				113262				104.734
			13	40006	492975				92.4939				114210				105.61
			14	38500	494481				92.7765				114559				105.933
			15	36013	496968				93.2431				115135				106.466
			16	31894	501087				94.0159				116089				107.348
			17	24245	508736				95.4511				117861				108.987
		2.5 ml/50 ml	1	162974	370007	399785	25637.3	6.41276	69.4222	75.0093	4.81016	6.41276	85721.2	92620	5939.5	6.41276	79.2669	85.6463	5.49229	6.41276	14.3537
			2	161290	371691				69.7381				86111.3				79.6277
			3	148966	384015				72.0504				88966.5				82.2679
			4	125080	407901				76.532				94500.3				87.385
			5	124854	408127				76.5744				94552.6				87.4334
			6	115748	417233				78.2829				96662.3				89.3842
			7	93459	439522				82.4649				101826				94.1592
		5 ml/50 ml	1	136233	396748	440977	36931.1	8.37484	74.4394	82.7378	6.92916	8.37484	91916.4	102163	8555.99	8.37484	84.9957	94.4708	7.91178	8.37484	5.52916
			2	130987	401994				75.4237				93131.8				86.1195
			3	121847	411134				77.1386				95249.3				88.0776
			4	113607	419374				78.6846				97158.3				89.8428
			5	100139	432842				81.2115				100278				92.7281
			6	74084	458897				86.1001				106315				98.3099
			7	64188	468793				87.9568				108607				100.43
			8	53652	479329				89.9336				111048				102.687
			9	33300	499681				93.7521				115763				107.047
		10 ml/50 ml	1	187124	345857	387896	32886.9	8.47827	64.8911	72.7787	6.17037	8.47827	80126.3	89865.7	7619.06	8.47827	74.0932	83.0994	7.04539	8.47827	16.9006
			2	185204	347777				65.2513				80571.1				74.5046
			3	151829	381152				71.5132				88303.2				81.6545
			4	148105	384876				72.212				89166				82.4523
			5	121834	411147				77.141				95252.3				88.0804
			6	119670	413311				77.547				95753.6				88.544
			7	101826	431155				80.895				99887.6				92.3667
		15 ml/50 ml	1	488620	44361	153904	104180	67.6916	8.32319	28.876	19.5466	67.6916	10277.3	35655.5	24135.8	67.6916	9.50349	32.9709	22.3185	67.6916	67.0291
			2	465517	67464				12.6579				15629.7				14.4529
			3	462559	70422				13.2129				16315				15.0866
			4	461702	71279				13.3736				16513.5				15.2702
			5	445034	87947				16.501				20375.1				18.841
			6	423795	109186				20.4859				25295.6				23.391
			7	298314	234667				44.0291				54366.4				50.2729
			8	257314	275667				51.7217				63865				59.0564
			9	253981	279000				52.3471				64637.2				59.7704
			10	233939	299042				56.1074				69280.4				64.064
		20 ml/50 ml	1	519390	13591	120987	65093.9	53.8025	2.55	22.7	12.2132	53.8025	3148.69	28029.6	15080.6	53.8025	2.91161	25.9191	13.9451	53.8025	74.0809
			2	449159	83822				15.727				19419.4				17.9573
			3	448791	84190				15.7961				19504.7				18.0361
			4	431948	101033				18.9562				23406.8				21.6444
			5	421311	111670				20.952				25871.1				23.9232
			6	393738	139243				26.1253				32259.1				29.8301
			7	386324	146657				27.5164				33976.7				31.4185
			8	374778	158203				29.6827				36651.6				33.892
			9	282509	250472				46.9945				58028				53.6588
		25 ml/50 ml	1	561166	-28185	23802.7	51927.1	218.157		9.34302	6.86502	73.4775		11536.6	8476.8	73.4775		10.6679	7.83854	73.4775	89.3321
			2	509057	23924				4.48872				5542.58				5.12526
			3	457312	75669				14.1973				17530.6				16.2106
